# Supplementary material for: Mechanism of outer membrane destabilization by global reduction of protein content
Source: Nat Commun. 2023 Sep 15;14:5715. doi: 10.1038/s41467-023-40396-6 (PMC10504340; doi:10.1038/s41467-023-40396-6)
Supplement: Supplementary file 8 — Source data [file 41467_2023_40396_MOESM8_ESM.xlsx]

## Sheet: Figure 1a
	Biological triplicate			Biological triplicate
Time	bamAE470K			ΔbamD
00:14:46	0.11	0.113	0.11	0.119	0.113	0.113
00:29:46	0.114	0.118	0.114	0.122	0.116	0.116
00:44:46	0.122	0.127	0.122	0.126	0.121	0.121
00:59:46	0.136	0.142	0.135	0.134	0.129	0.128
01:14:46	0.158	0.165	0.156	0.145	0.14	0.139
01:29:46	0.183	0.191	0.18	0.161	0.156	0.154
01:44:46	0.214	0.223	0.209	0.182	0.177	0.176
01:59:46	0.242	0.254	0.239	0.201	0.196	0.195
02:14:46	0.275	0.287	0.268	0.216	0.211	0.209
02:29:46	0.312	0.326	0.305	0.238	0.232	0.23
02:44:46	0.35	0.363	0.345	0.264	0.258	0.255
02:59:46	0.381	0.397	0.377	0.291	0.284	0.282
03:14:46	0.407	0.426	0.404	0.32	0.311	0.308
03:29:46	0.432	0.445	0.423	0.349	0.341	0.338
03:44:46	0.451	0.478	0.452	0.381	0.371	0.367
03:59:46	0.474	0.487	0.474	0.41	0.401	0.395
04:14:46	0.487	0.503	0.491	0.431	0.424	0.42
04:29:46	0.5	0.518	0.503	0.451	0.448	0.442
04:44:46	0.511	0.533	0.515	0.471	0.463	0.457
04:59:46	0.53	0.549	0.524	0.487	0.481	0.473
05:14:46	0.545	0.562	0.537	0.501	0.493	0.486
05:29:46	0.555	0.574	0.546	0.512	0.507	0.498
05:44:46	0.566	0.584	0.558	0.524	0.516	0.513
05:59:46	0.573	0.593	0.568	0.533	0.529	0.522
06:14:46	0.581	0.603	0.577	0.54	0.534	0.529
06:29:46	0.587	0.61	0.585	0.546	0.541	0.538
06:44:46	0.596	0.621	0.593	0.551	0.552	0.544
06:59:46	0.602	0.629	0.601	0.557	0.554	0.548
07:14:46	0.609	0.637	0.61	0.56	0.551	0.547
07:29:46	0.616	0.642	0.617	0.564	0.553	0.549
07:44:46	0.623	0.65	0.624	0.563	0.552	0.547
07:59:46	0.629	0.656	0.631	0.559	0.551	0.545
08:14:46	0.635	0.662	0.637	0.559	0.55	0.544
08:29:46	0.64	0.669	0.643	0.556	0.546	0.54
08:44:46	0.645	0.675	0.649	0.552	0.541	0.536
08:59:46	0.65	0.68	0.654	0.548	0.538	0.531
09:14:46	0.656	0.685	0.659	0.544	0.534	0.526
09:29:46	0.66	0.69	0.665	0.537	0.528	0.52
09:44:46	0.664	0.695	0.67	0.531	0.522	0.513
09:59:46	0.669	0.698	0.674	0.525	0.516	0.508
10:14:46	0.674	0.702	0.679	0.519	0.509	0.503
10:29:46	0.677	0.707	0.684	0.514	0.503	0.495
10:44:46	0.681	0.71	0.689	0.507	0.498	0.488
10:59:46	0.685	0.714	0.692	0.501	0.49	0.482
11:14:46	0.689	0.718	0.697	0.494	0.482	0.474
11:29:46	0.693	0.722	0.701	0.488	0.474	0.464
11:44:46	0.697	0.725	0.705	0.48	0.466	0.453
11:59:46	0.7	0.729	0.709	0.47	0.455	0.444
12:14:46	0.704	0.732	0.714	0.461	0.445	0.434
12:29:46	0.708	0.737	0.72	0.451	0.435	0.424
12:44:46	0.715	0.744	0.731	0.44	0.424	0.413
12:59:46	0.72	0.751	0.736	0.429	0.413	0.402
13:14:46	0.727	0.757	0.739	0.418	0.402	0.392
13:29:46	0.733	0.761	0.741	0.408	0.392	0.382
13:44:46	0.737	0.764	0.742	0.398	0.382	0.372
13:59:46	0.741	0.767	0.744	0.387	0.373	0.363
14:14:46	0.744	0.768	0.743	0.378	0.363	0.352
14:29:46	0.745	0.768	0.743	0.369	0.352	0.344
14:44:46	0.745	0.768	0.743	0.36	0.344	0.335
14:59:46	0.745	0.768	0.741	0.351	0.336	0.327
15:14:46	0.745	0.767	0.741	0.343	0.328	0.32
15:29:46	0.746	0.767	0.739	0.337	0.32	0.312
15:44:46	0.745	0.765	0.74	0.329	0.311	0.304
15:59:46	0.745	0.764	0.738	0.322	0.305	0.298
16:14:46	0.745	0.765	0.738	0.316	0.297	0.291
16:29:46	0.744	0.763	0.738	0.31	0.291	0.286
16:44:46	0.745	0.762	0.736	0.304	0.285	0.28
16:59:46	0.745	0.762	0.736	0.299	0.279	0.274
17:14:46	0.743	0.76	0.735	0.294	0.274	0.27
17:29:46	0.744	0.76	0.735	0.29	0.268	0.265
17:44:46	0.743	0.759	0.734	0.286	0.264	0.261
17:59:46	0.742	0.756	0.733	0.282	0.26	0.257
18:14:46	0.741	0.757	0.73	0.277	0.256	0.253

## Sheet: Figure 1b
	Biological triplicate			Biological triplicate			Biological triplicate
Time	bamAE470K			ΔbamD			mlaA*
00:14:46	0.489	0.474	0.47	0.469	0.471	0.496	0.487	0.461	0.468
00:29:46	0.529	0.509	0.5	0.485	0.488	0.507	0.509	0.487	0.493
00:44:46	0.556	0.53	0.523	0.462	0.465	0.479	0.462	0.449	0.457
00:59:46	0.569	0.543	0.535	0.423	0.425	0.435	0.412	0.402	0.409
01:14:46	0.579	0.552	0.546	0.385	0.386	0.391	0.373	0.365	0.372
01:29:46	0.586	0.56	0.554	0.354	0.355	0.356	0.351	0.347	0.353
01:44:46	0.592	0.565	0.559	0.329	0.327	0.328	0.335	0.329	0.336
01:59:46	0.596	0.569	0.563	0.309	0.306	0.308	0.313	0.306	0.313
02:14:46	0.6	0.573	0.567	0.293	0.292	0.291	0.293	0.287	0.293
02:29:46	0.602	0.576	0.57	0.28	0.276	0.278	0.28	0.274	0.28
02:44:46	0.604	0.578	0.572	0.268	0.264	0.266	0.27	0.265	0.271
02:59:46	0.607	0.58	0.574	0.257	0.254	0.256	0.262	0.256	0.266
03:14:46	0.609	0.582	0.576	0.249	0.246	0.246	0.254	0.248	0.254
03:29:46	0.611	0.584	0.579	0.241	0.238	0.239	0.246	0.241	0.247
03:44:46	0.613	0.586	0.581	0.233	0.232	0.233	0.24	0.234	0.24
03:59:46	0.614	0.587	0.582	0.228	0.228	0.227	0.235	0.23	0.235
04:14:46	0.615	0.589	0.585	0.222	0.22	0.222	0.231	0.225	0.23
04:29:46	0.616	0.59	0.586	0.218	0.215	0.217	0.228	0.221	0.226
04:44:46	0.616	0.59	0.586	0.213	0.211	0.213	0.224	0.217	0.223
04:59:46	0.615	0.59	0.585	0.209	0.208	0.209	0.221	0.214	0.22
05:14:46	0.614	0.589	0.586	0.206	0.204	0.206	0.218	0.211	0.216
05:29:46	0.614	0.589	0.585	0.203	0.201	0.203	0.216	0.208	0.214
05:44:46	0.613	0.589	0.585	0.2	0.2	0.201	0.214	0.207	0.212
05:59:46	0.612	0.588	0.583	0.198	0.197	0.199	0.212	0.204	0.21
06:14:46	0.61	0.587	0.583	0.195	0.194	0.196	0.21	0.203	0.208
06:29:46	0.609	0.586	0.582	0.193	0.193	0.194	0.209	0.201	0.206
06:44:46	0.609	0.585	0.581	0.192	0.19	0.193	0.208	0.2	0.205
06:59:46	0.607	0.583	0.58	0.19	0.189	0.194	0.207	0.198	0.203
07:14:46	0.606	0.582	0.578	0.188	0.188	0.19	0.205	0.197	0.202
07:29:46	0.604	0.581	0.578	0.186	0.188	0.188	0.204	0.196	0.201
07:44:46	0.603	0.58	0.577	0.185	0.184	0.186	0.205	0.195	0.2
07:59:46	0.602	0.579	0.576	0.184	0.183	0.185	0.203	0.194	0.2
08:14:46	0.601	0.578	0.575	0.182	0.182	0.185	0.204	0.193	0.198
08:29:46	0.6	0.577	0.573	0.182	0.181	0.182	0.202	0.194	0.198
08:44:46	0.598	0.576	0.572	0.18	0.18	0.181	0.203	0.191	0.197
08:59:46	0.597	0.575	0.571	0.179	0.178	0.18	0.201	0.191	0.197
09:14:46	0.596	0.574	0.57	0.178	0.177	0.181	0.202	0.19	0.196
09:29:46	0.595	0.573	0.569	0.177	0.177	0.179	0.201	0.19	0.195
09:44:46	0.594	0.572	0.568	0.176	0.176	0.178	0.202	0.189	0.195
09:59:46	0.593	0.571	0.567	0.175	0.176	0.177	0.202	0.188	0.195
10:14:46	0.592	0.57	0.566	0.175	0.177	0.176	0.201	0.188	0.194
10:29:46	0.59	0.569	0.565	0.174	0.174	0.176	0.202	0.188	0.194
10:44:46	0.589	0.567	0.564	0.173	0.173	0.175	0.205	0.187	0.193
10:59:46	0.588	0.566	0.563	0.172	0.172	0.174	0.203	0.187	0.194
11:14:46	0.587	0.566	0.562	0.172	0.172	0.179	0.203	0.186	0.193
11:29:46	0.587	0.565	0.561	0.171	0.171	0.172	0.204	0.186	0.193
11:44:46	0.586	0.564	0.56	0.171	0.17	0.172	0.204	0.185	0.193
11:59:46	0.585	0.563	0.559	0.17	0.17	0.172	0.205	0.185	0.193
12:14:46	0.584	0.562	0.558	0.17	0.17	0.171	0.205	0.185	0.194
12:29:46	0.583	0.56	0.557	0.169	0.168	0.17	0.207	0.185	0.193
12:44:46	0.582	0.56	0.557	0.169	0.168	0.17	0.207	0.185	0.194
12:59:46	0.581	0.559	0.555	0.168	0.168	0.17	0.208	0.185	0.194
13:14:46	0.58	0.558	0.555	0.167	0.167	0.169	0.209	0.185	0.194
13:29:46	0.58	0.558	0.554	0.167	0.17	0.168	0.209	0.185	0.195
13:44:46	0.579	0.556	0.553	0.166	0.169	0.168	0.21	0.185	0.195
13:59:46	0.578	0.555	0.552	0.166	0.166	0.179	0.21	0.185	0.196
14:14:46	0.577	0.555	0.551	0.165	0.166	0.167	0.212	0.185	0.196
14:29:46	0.577	0.554	0.55	0.165	0.165	0.167	0.212	0.185	0.197
14:44:46	0.576	0.553	0.549	0.165	0.166	0.166	0.213	0.186	0.197
14:59:46	0.575	0.552	0.549	0.165	0.165	0.166	0.214	0.186	0.198
15:14:46	0.573	0.551	0.548	0.164	0.165	0.166	0.214	0.186	0.199
15:29:46	0.573	0.55	0.547	0.164	0.169	0.165	0.215	0.186	0.199
15:44:46	0.572	0.55	0.546	0.165	0.165	0.165	0.216	0.187	0.2
15:59:46	0.571	0.549	0.546	0.164	0.165	0.165	0.216	0.187	0.2
16:14:46	0.571	0.547	0.545	0.163	0.166	0.165	0.217	0.188	0.201
16:29:46	0.57	0.548	0.544	0.163	0.167	0.164	0.218	0.188	0.201
16:44:46	0.569	0.546	0.543	0.163	0.167	0.164	0.219	0.189	0.202
16:59:46	0.568	0.545	0.543	0.162	0.167	0.164	0.219	0.189	0.203
17:14:46	0.568	0.545	0.542	0.164	0.168	0.164	0.22	0.19	0.203
17:29:46	0.567	0.544	0.541	0.162	0.17	0.165	0.22	0.19	0.204
17:44:46	0.566	0.543	0.54	0.161	0.171	0.163	0.221	0.191	0.204
17:59:46	0.565	0.543	0.54	0.161	0.173	0.163	0.222	0.191	0.205
18:14:46	0.564	0.541	0.539	0.161	0.174	0.163	0.222	0.192	0.206

## Sheet: Figure 1c
Figure 1c-LB
Figure 1c-Bacitracin
Figure 1c-SDS+EDTA

## Sheet: Figure 1d
Strain	RLU (relative light units), biological triplicate					ave	st dev
WT	56393.6	42565.7	43717.2			47558.8	7672.73
bamAE470K	45657.5	58830.1	64319.9			56269.2	9591.13
ΔbamD	161319	160852	211626			177932	29180.2

## Sheet: Figure 2a
bamAE470K
0 min						20 min						40 min						60 min
ΔbamD
0 min						20 min						40 min						60 min

## Sheet: Figure 2b
bamAE470K		ΔbamD
Instantaneous growth rate (h-1)	CV of width	Instantaneous growth rate (h-1)	CV of width
0.018338	0.0358638	0.0243512	0.103299
0.0286892	0.0389174	0.0236101	0.0940181
0.0335445	0.0414472	0.0283533	0.129691
0.0287568	0.0538941	0.027984	0.100718
0.0322437	0.0730945	0.0294006	0.103329
0.0241332	0.0565988	0.0247098	0.105548
0.0321656	0.0597834	0.0220689	0.100569
0.0301045	0.0410802	0.0220346	0.114828
0.0231019	0.0331182	0.026279	0.110365
0.0260706	0.216509	0.0311811	0.121284
0.0348348	0.186683	0.0368739	0.129105
0.0348348	0.15881	0.0403333	0.132012
0.0167935	0.0437474	0.0411412	0.140656
0.0173137	0.0539331	0.0398247	0.138806
0.0171423	0.0494996	0.0356033	0.139588
0.026534	0.0520173	0.00938222	0.14075
0.0308145	0.0514272	-0.00289679	0.151592
0.0318688	0.0509256	-0.00560049	0.251056
0.0175826	0.0638689	-0.00511308	0.242445
0.0259576	0.0682864	-0.00249997	0.246946
0.0329685	0.109351	-0.00134363	0.247109
0.0234154	0.0618885	-0.00189381	0.2624
0.0275631	0.0568861	-0.000957465	0.256373
0.0293015	0.0598694	-0.00891317	0.268337
0.0204234	0.0695531	-0.00528287	0.256051
0.0229635	0.0679456	-0.00244371	0.288607
0.0202766	0.125525	-0.00336373	0.208331
0.0258782	0.126921	-0.0029304	0.212562
0.0322051	0.118592	-0.0027088	0.151445
0.029214	0.0352737	-0.00525322	0.279374
0.035643	0.0329585	-0.00565778	0.221187
0.035557	0.0424639	-0.00724336	0.286236
0.0342947	0.0547216	-0.00203506	0.28841
0.0374174	0.0611554	0.0133609	0.291448
0.0309514	0.0882839	0.0156533	0.233763
0.0257269	0.056343	0.0305577	0.0999522
0.0277324	0.0537297	0.0291523	0.119596
0.0305933	0.0580252	0.0271039	0.131098
0.0312128	0.0529456	0.00554794	0.20769
0.0359768	0.0584049	0.00651318	0.162088
0.0357375	0.0535427	0.00750425	0.155986
0.036075	0.073233	0.00255341	0.164936
0.0354055	0.0725712	0.00192529	0.172821
0.0218921	0.050949	0.00486748	0.168048
0.0226455	0.058988	0.0101406	0.152848
0.0224089	0.0801157	0.00417422	0.129944
0.0310182	0.0735784	-0.00069655	0.118116
0.0335978	0.0926966	-0.00318014	0.0951732
0.0281822	0.0875481	-0.00482408	0.0990008
0.024157	0.112581	0.00123294	0.0938913
0.0349446	0.0601799	0.00307393	0.180311
0.0354581	0.0643153	0.00431503	0.0938181
0.037398	0.0791836	0.0140053	0.0911031
0.0344845	0.10052	0.0101065	0.103289
0.0316826	0.116575	0.00699174	0.109593
0.013569	0.0410785	0.00514441	0.114063
0.0128057	0.0391071	-0.00252447	0.114487
0.0201536	0.0731749	0.04691	0.0510742
0.0251511	0.0610783	0.0475693	0.0503574
0.0289774	0.0693066	0.0509221	0.0490792
0.0322489	0.0810368	0.0499228	0.0695026
0.0291545	0.110571	0.0459824	0.0766123
0.0153825	0.0635444	0.0406109	0.0662851
0.0235819	0.0531426	0.0394379	0.0822758
0.0264433	0.0476482	0.0436698	0.105122
0.0263378	0.0830154	0.0454343	0.0918609
0.0294177	0.182939	0.039909	0.0643975
0.0313806	0.059956	0.0273393	0.0765776
0.0408638	0.0502301	0.0224735	0.10511
0.0404387	0.0622994	0.0195155	0.122051
0.0371582	0.0769727	0.00358299	0.155025
0.0358454	0.103573	0.00176814	0.150916
0.00321314	0.0340949	-0.00303996	0.136314
0.0111996	0.0308304	-0.000276803	0.149941
0.0134403	0.0580592	-0.00390457	0.159066
0.0294781	0.0753895	0.0021905	0.160937
0.036017	0.0560218	0.00584716	0.168265
0.0346733	0.0601918	0.002923	0.162036
0.0264264	0.0778693	0.0105216	0.153864
0.0294972	0.0834972	0.00890227	0.158397
0.0290747	0.104868	0.00530718	0.162737
0.0386493	0.133892	-0.00159793	0.151566
0.0379847	0.147648	-0.00482206	0.168953
0.0343098	0.154533	0.00503752	0.165485
0.023019	0.0773267	0.00379606	0.159211
0.0252658	0.091399	0.00499269	0.169125
0.0261025	0.0746442	0.0307226	0.155063
0.0281262	0.068527	0.0388638	0.156306
0.0255497	0.0765461	0.0291962	0.0423241
0.0262373	0.0713349	0.030304	0.043281
0.0305661	0.0547813	0.0263669	0.056459
0.0345598	0.0602868	0.026324	0.0613003
0.0400711	0.0609281	0.03051	0.0760622
0.032377	0.0416306	0.0284968	0.0768546
0.0345405	0.053543	0.0316957	0.0775742
0.035894	0.0558626	0.0307389	0.082263
0.02602	0.0693053	0.0285311	0.0884931
0.02357	0.0840927	0.0314174	0.0647307
0.0309476	0.0457372	0.029295	0.0536433
0.0375288	0.0362452	0.0299956	0.0702305
0.0392946	0.0387922	0.0325242	0.080268
0.0338201	0.0386543	0.0339456	0.100718
0.0372046	0.0564839	0.0441506	0.0619936
0.0384733	0.0459238	0.044173	0.0543922
0.0461984	0.0389529	0.0336877	0.0782962
0.0487619	0.0861366	0.0225109	0.0614858
0.0122865	0.052515	0.0177523	0.0488898
0.0111142	0.0700183	0.0251213	0.0559196
0.0078429	0.115155	0.0382739	0.0459708
0.00782693	0.113809	0.0419575	0.048212
0.0350687	0.0650962	0.038606	0.0501557
0.0363402	0.0901508	0.0332033	0.0620572
0.0338047	0.0898974	-0.00825925	0.0788019
0.0282406	0.0880308	-0.00828163	0.107322
0.0249932	0.0990347	-0.00357076	0.175494
0.0166952	0.119023	-0.00152058	0.0818866
0.0178404	0.0364023	0.00092292	0.0957303
0.0216758	0.0415794	-0.00570819	0.092435
0.0212588	0.0307704	0.00153655	0.0640351
0.0231747	0.0288404	0.00549216	0.0870792
0.0276447	0.019961	0.00745764	0.1646
0.0246034	0.0412625	0.0091766	0.104319
0.0270182	0.0711525	0.000601765	0.0474167
0.0375343	0.0661384	-0.00438424	0.0522847
0.0224126	0.0331507	-0.00897131	0.0757045
0.0371245	0.0425412	-0.00857702	0.0803411
0.051851	0.0429111	0.0279073	0.104392
0.0529434	0.0677279	0.0316445	0.113106
0.0526275	0.0603527	0.0355161	0.126093
0.0447457	0.0530319	0.0376656	0.140457
0.0405044	0.0540306	0.00931442	0.0391241
0.0352163	0.0777612	0.0150939	0.0304888
0.0266431	0.0879846	0.0212565	0.0475827
0.0239467	0.0973599	0.0334184	0.0490266
0.0257198	0.0800791	0.0290798	0.0549445
0.0228084	0.0928358	0.0246016	0.0554018
0.0277613	0.0292133	0.0215291	0.070363
0.0335335	0.0312007	0.0221224	0.0826035
0.0316738	0.0292523	0.0339374	0.0720388
0.0299148	0.0370115	0.0366004	0.064038
0.0413427	0.0259148	0.0386454	0.0533634
0.0362032	0.0411215	0.0379967	0.0454402
0.0432051	0.0508146	0.0363477	0.040004
0.0418108	0.0414581	0.0365524	0.0405302
0.0378969	0.0528889	0.0305884	0.0504273
0.0226061	0.0436665	0.0293749	0.0410686
0.0235293	0.0516655	0.0302647	0.0589499
0.0237432	0.0711589	0.0294238	0.0564281
0.0244463	0.0511138	0.0336553	0.0604487
0.034563	0.0585722	0.0370373	0.0576954
0.036266	0.0733058	0.0319436	0.0591956
0.038296	0.0757397	0.0253357	0.066553
0.0387987	0.0592617	0.0191865	0.0799055
0.0371021	0.0712754	0.0185502	0.0648572
0.0342658	0.0382341	0.0214732	0.0695521
0.0418249	0.0367447	0.0231824	0.0587499
0.0485319	0.0389338	0.0239569	0.0669589
0.0453798	0.0357476	0.0259495	0.070624
0.0455448	0.0377058	0.0285059	0.0815253
0.0396661	0.0400985	0.0280274	0.0768953
0.0411956	0.0594357	0.0228219	0.0770788
0.0421474	0.0715924	0.0233134	0.096299
0.0539842	0.254967	0.0216174	0.11063
0.0463397	0.0870657	0.0357214	0.0536587
0.0394765	0.0956982	0.0351	0.0714847
0.0351021	0.0812163	0.0421136	0.109985
0.0437728	0.0965105	0.0436949	0.113893
0.0454735	0.0758365	-0.00588486	0.135244
0.048528	0.0737922	0.0221256	0.0353646
0.0252681	0.0455104	0.0223448	0.0364149
0.0192907	0.0478911	0.0196715	0.054326
0.0162652	0.0438564	0.0202994	0.0501414
0.0105665	0.0455501	0.0225934	0.0639626
0.0237541	0.038605	0.0296692	0.0620124
0.033973	0.0294089	0.0287405	0.0614625
0.0329566	0.0793021	0.0307138	0.0818819
0.0435841	0.0833421	0.0340829	0.0760746
0.046264	0.0770932	0.0339344	0.0730249
0.0375574	0.0771412	0.0395146	0.0771753
0.0443133	0.0873266	0.0293152	0.0387746
0.0383537	0.113557	0.0311199	0.0533076
0.0384145	0.111965	0.0349086	0.0518576
0.0339805	0.106185	0.039091	0.0628374
0.020527	0.0898747	0.0377858	0.0641039
0.0384321	0.0778558	0.0341403	0.0397235
0.0365967	0.0694825	0.030913	0.0487215
0.0222694	0.0731447	0.0325941	0.0410634
0.028552	0.090474	0.0348039	0.0463882
0.0321999	0.0893558	0.0337136	0.0404634
0.0213535	0.0416075	0.0298287	0.0371319
0.027774	0.048531	0.0270454	0.041004
0.0322522	0.0558803	0.0291712	0.0492531
0.0289018	0.0725609	0.030318	0.0565446
0.0335922	0.0865123	0.0312334	0.0569393
0.0291117	0.0972979	0.0294871	0.0774744
0.028329	0.0810797	0.0284155	0.0836122
0.0254678	0.118859	0.0376642	0.126117
0.0275591	0.115581	0.0273908	0.0953489
0.0285108	0.159315	0.0317569	0.170712
0.0291817	0.124358	0.0357119	0.193268
0.0314989	0.0844561	0.0303424	0.185948
0.0290019	0.0740759	0.0322312	0.186236
0.0306588	0.0636353	0.0315405	0.206381
0.036043	0.0603489	0.0360755	0.158551
0.0491854	0.0818952	0.0329232	0.158705
0.0543196	0.0424087	0.0222974	0.178489
0.0502196	0.0543928	0.0172741	0.193766
0.0375865	0.0640212	0.0296865	0.0842734
0.0307486	0.0730747	0.0321513	0.0950282
0.0318557	0.0900358	0.0343706	0.0961585
0.0285539	0.076438	0.0334653	0.104774
0.0271955	0.0716875	0.0322427	0.116451
0.0238774	0.0386828	0.025886	0.0694685
0.0302604	0.0553134	0.025886	0.0663048
0.0338491	0.0517631	0.0104828	0.0617443
0.029207	0.0444347	0.00928115	0.0810697
0.037808	0.0456847	0.00977373	0.0721825
0.0455044	0.0395047	0.00834616	0.082172
0.0560921	0.0565643	0.00820915	0.0730421
0.0520636	0.0816329	0.00927888	0.0830053
0.0275671	0.0390768	0.00959355	0.0826248
0.0324256	0.0518498	0.0107202	0.083346
0.0358498	0.060037	0.00617483	0.0863572
0.0348483	0.0414825	0.00789775	0.0620714
0.0414751	0.0683063	0.00879285	0.0635879
0.041822	0.0623112	0.00787409	0.0657328
0.042949	0.0540922	0.0104696	0.0687757
0.0424452	0.0545334	0.00896029	0.0700952
0.0379126	0.0638427	0.0135143	0.0685688
0.0315869	0.045127	0.0124155	0.0668132
0.0361504	0.055527	0.00862548	0.0668424
0.0373931	0.0439763	-0.00147977	0.0701611
0.0320174	0.0437775	-0.0086285	0.0809017
0.0404306	0.0415623	0.0216586	0.0803342
0.0415053	0.0389625	0.0190402	0.073806
0.0462922	0.0452857	0.0155144	0.0722553
0.0414444	0.0462465	0.00920928	0.0667978
0.0341289	0.0388286	0.00338934	0.0687565
0.0281835	0.056189	0.00520392	0.0725455
0.0345023	0.0467287	0.00988441	0.0684264
0.0376985	0.0381258	0.0143128	0.060718
0.03447	0.0361758	0.0152639	0.0726057
0.0383859	0.0450744	0.0167072	0.0840095
0.0367009	0.0622247	0.0128613	0.0865654
0.0381152	0.0536832	0.0115519	0.088644
0.0352052	0.0614593	0.0109603	0.0858035
0.028966	0.0563695	0.0088375	0.0908248
0.0320414	0.0594025	0.0104897	0.0905426
0.0365199	0.0896261	0.0100067	0.0938447
0.0438502	0.117793	0.00697717	0.0909717
0.0520912	0.105266	0.00894994	0.103351
0.0489662	0.120568	0.00886843	0.0942771
0.046105	0.120613	0.0293313	0.119849
0.0447096	0.141045	0.029784	0.130338
0.0405637	0.103924	0.0290959	0.114381
0.0439476	0.120945	0.0310698	0.10327
0.0278006	0.0257298	0.0319123	0.087461
0.030448	0.0257243	0.0330179	0.0712763
0.0297328	0.0330003	0.0289272	0.0819273
0.0272961	0.042529	0.0322609	0.0714235
0.0302128	0.0607552	0.0339418	0.0737969
0.0297442	0.0679418	0.0352807	0.087123
0.0320055	0.0487871	0.040283	0.0935324
0.0385003	0.0500787	0.0465329	0.0855653
0.0397335	0.0789401	0.0534962	0.0623126
0.0321662	0.0391248	0.0493555	0.0310281
0.0387525	0.0424308	0.0403719	0.0388091
0.0401202	0.0390495	0.0339249	0.0473868
0.035048	0.0359702	0.0357773	0.0697956
0.0373732	0.044637	0.0416993	0.0588177
0.0368335	0.0520529	0.0359367	0.0634494
0.0402479	0.0471302	0.0330601	0.148263
0.0417527	0.0572828	0.0293609	0.0669503
0.0391355	0.061013	0.0320779	0.0599305
0.017331	0.0243419	0.0303268	0.0633261
0.0247645	0.0348848	0.026318	0.0319795
0.0292827	0.0279241	0.0271809	0.0725376
0.0259362	0.0419537	0.0324048	0.0392744
0.0322213	0.0338092	0.0408586	0.073731
0.0333405	0.0448987	0.0405141	0.0554194
0.038537	0.034529	0.0178598	0.128228
0.0367311	0.0357075	0.0178598	0.167081
0.0317523	0.037355	0.0240962	0.0594313
0.012046	0.0371	0.0219291	0.0686456
0.0256647	0.042697	0.0192568	0.178022
0.0266376	0.0491076	0.0302984	0.0565658
0.0176535	0.0471541	0.0335643	0.0755991
0.0337826	0.0500369	0.037094	0.0761858
0.0326786	0.0482193	0.0407456	0.0785226
0.0494494	0.0384758	0.0363361	0.0673294
0.0506633	0.0403543	0.033559	0.0718427
0.0427331	0.0397041	0.0313059	0.0651429
0.0266409	0.0467765	0.0355265	0.0616127
0.0292823	0.0518962	0.0310259	0.0567262
0.0277711	0.0334633	0.0306409	0.0598358
0.0280665	0.0260656	0.0306409	0.0800516
0.0370101	0.0210069	0.0409538	0.0760653
0.0401403	0.0236736	0.041774	0.0757438
0.0421202	0.036277	0.0464344	0.0836031
0.0397177	0.0360022	0.0465329	0.0967173
0.0372141	0.0722855	0.0466989	0.0994304
0.0229312	0.0488385	0.0453204	0.101668
0.0271586	0.047418	0.0383837	0.0868568
0.027763	0.0650417	0.0351172	0.0782348
0.0223235	0.0692681	0.0388156	0.0823278
0.0274623	0.0668134	0.0382919	0.0488022
0.0297065	0.0558242	0.0425752	0.0441492
0.0384455	0.0765604	0.0398028	0.0444392
0.0432148	0.061177	0.0348411	0.0464146
0.043327	0.0599342	0.0352804	0.0491187
0.0265848	0.0486442	0.0314185	0.0552325
0.0297128	0.0542525	0.0240141	0.0308564
0.0324918	0.0604243	0.0247196	0.0289846
0.02913	0.0703526	0.0258755	0.0523161
0.0338161	0.0612851	0.0210287	0.0836322
0.0305543	0.0836189	0.0214956	0.108467
0.023802	0.0672603	0.0206236	0.132836
0.018563	0.0616313	0.0366051	0.0333565
0.0140696	0.0599104	0.0376438	0.0388964
0.0215863	0.0578827	0.0352414	0.0441445
0.0281995	0.0525029	0.0317738	0.0391215
0.0319968	0.0365873	0.0312088	0.0339005
0.024067	0.022112	0.0283121	0.0374113
0.0311742	0.0486256	0.0303913	0.0560217
0.0312122	0.0333489	0.0304203	0.0900596
0.0300653	0.0391549	0.0262703	0.115251
0.0344189	0.0513528	0.0254917	0.143695
0.0318237	0.0450342	0.0228603	0.136876
0.0436746	0.0421326	-0.00284361	0.134136
0.0450613	0.0407818	-0.00954544	0.159893
0.0465623	0.0372446	-0.00391417	0.0491705
0.00555913	0.0885544	0.0131871	0.0503959
0.0105305	0.129323	0.0389471	0.0627869
0.00787714	0.0513676	0.0366139	0.0546612
0.00540653	0.0323305	0.0312225	0.0609525
0.0116315	0.0360195	0.0291781	0.0734597
0.0116119	0.0400649	0.0145381	0.104275
0.0171607	0.0252841	0.0152563	0.124327
0.0228946	0.0399438	0.0155791	0.135987
0.0246474	0.0522274	0.0151184	0.137645
0.0352894	0.0365196	0.0132886	0.135004
0.0377613	0.0327257	0.0118418	0.140358
0.0448762	0.0236863	0.0140268	0.14116
0.0426012	0.0351833	0.00862894	0.146252
0.0466231	0.0508306	0.0105667	0.188459
0.0475377	0.0447378	0.0138922	0.173722
0.0467268	0.0455205	0.011875	0.177289
0.0473411	0.0536766	0.0124876	0.0304631
0.0427296	0.0597724	0.0194076	0.138776
0.0208333	0.0454195	0.018303	0.114573
0.0264038	0.0544211	0.0191068	0.176906
0.0268899	0.0607479	0.0372831	0.146418
0.0220981	0.0470351	0.0379883	0.158469
0.0270205	0.0438423	0.0403438	0.16295
0.0287209	0.0582753	0.0357589	0.173158
0.0300459	0.0581518	0.0318769	0.170838
0.0319665	0.105789	0.0288547	0.185408
0.0242115	0.0671856	0.0232645	0.0509173
0.0347719	0.0928898	0.0246612	0.0345329
0.0467557	0.102453	0.0232814	0.0368436
0.0513164	0.0781548	0.0247023	0.0335259
0.0492182	0.0623018	0.0274728	0.0362778
0.0504191	0.0464837	0.030534	0.025696
0.0415828	0.0641606	0.0330962	0.0271167
0.0421649	0.0880928	0.0315626	0.0206919
0.0368174	0.0926068	0.025625	0.0276805
0.032157	0.100193	0.0225367	0.0323253
0.0235519	0.0508827	0.021009	0.0439624
0.0255108	0.065177	0.0205083	0.0542116
0.0251535	0.0520875	0.0213355	0.0759926
0.0273978	0.0593774	0.0296186	0.130653
0.033245	0.0481101	0.0285254	0.130822
0.0328802	0.058638	0.0330279	0.162096
0.0358198	0.0638826	0.0319724	0.182467
0.0350932	0.0570071	0.027802	0.0945998
0.0330462	0.0769563	0.0286369	0.0849822
-0.003046	0.0470571	0.0329887	0.0837252
0.00213283	0.0267625	0.0367491	0.0763839
0.00929647	0.0365831	0.0396392	0.0696246
0.042877	0.0269397	0.0386445	0.0733816
0.0397309	0.0177566	0.035602	0.0832901
0.0463508	0.0266788	0.0264795	0.103286
0.0401368	0.0201279	0.0244699	0.107801
0.0265724	0.0273115	0.0262128	0.145419
0.0123402	0.0583215	0.0325062	0.117083
0.0173148	0.040196	0.0397022	0.127096
0.0194609	0.052311	0.0357086	0.105929
0.0217194	0.0243312	0.0309574	0.124851
0.0386256	0.0254666	0.0246261	0.123316
0.0391637	0.0229639	0.0237354	0.132948
0.0360118	0.0292564	0.0227259	0.125071
0.0333222	0.0284292	0.0223049	0.149566
0.0294827	0.0461182	0.0217893	0.187618
0.00647161	0.046946	0.0256891	0.0520312
0.0140594	0.0426583	0.0256535	0.0596922
0.0226673	0.0457613	0.0282273	0.0567061
0.0268995	0.0476215	0.0313018	0.0624732
0.039927	0.0493668	0.0340602	0.0676802
0.031083	0.0365218	0.0305531	0.0689581
0.0286008	0.029124	0.0261557	0.059959
0.0326027	0.0293814	0.0274903	0.0579195
0.0333445	0.0390297	0.0302229	0.0552483
0.00389417	0.0371103	0.0348948	0.0440294
0.0111692	0.0366727	0.0366037	0.0391936
0.0156159	0.082379	0.0359463	0.04798
0.0188842	0.0706691	0.0346756	0.0452722
0.0348657	0.0815182	0.0342523	0.0465437
0.0304525	0.0881258	0.0274958	0.0646081
0.037765	0.0676321	0.0227436	0.0535349
0.0381351	0.0805677	0.0197633	0.077271
0.0331893	0.0927403	0.0165951	0.0870678
0.0239353	0.0530591	0.020431	0.078082
0.0345143	0.046442	0.0354344	0.0546623
0.0402704	0.041819	0.0353163	0.0565721
0.0334755	0.0490303	0.0333002	0.0531216
0.03935	0.0437385	0.0307417	0.0683498
0.0365167	0.0722244	0.0299179	0.0655914
0.0426485	0.0583177	0.0403529	0.0428717
0.0376536	0.0603277	0.0360301	0.0302655
0.0309458	0.059689	0.0286201	0.0506863
0.0413957	0.0300861	0.0205952	0.0737128
0.0367452	0.0385343	0.0168248	0.0705193
0.0313037	0.0512374	0.0133165	0.0521049
0.037595	0.067868	0.0161373	0.0324286
0.0418665	0.0592116	0.0219702	0.022337
0.036657	0.08386	0.0282569	0.0439531
0.0169017	0.0547453	0.0315733	0.047133
0.0219285	0.0640601	0.0322816	0.0539953
0.0234047	0.0632849	0.0298338	0.0765596
0.038059	0.0684941	0.0314304	0.0875095
0.0472652	0.0568609	0.0320346	0.125599
0.033921	0.0348275	0.0314661	0.147268
0.0385051	0.0342799	0.017657	0.0528585
0.0326305	0.0415629	0.0204478	0.0528666
0.0254466	0.0498005	0.0281776	0.0722613
0.0328109	0.055132	0.0396539	0.0593842
0.0375709	0.0492029	0.0388143	0.0496481
0.0432549	0.0431748	0.0376586	0.0594223
0.0317045	0.0554925	0.0295968	0.0369726
0.0217003	0.0302206	0.0244385	0.0319506
0.0314769	0.0659521	0.0235492	0.0243171
0.0364323	0.0697118	0.0217695	0.0414497
0.0342435	0.055889	0.0235837	0.0495641
0.0279516	0.055996	0.0203477	0.0675983
0.0288635	0.0563215	0.0194827	0.0979715
0.0273513	0.0562438	0.0281435	0.0397325
0.0378098	0.051789	0.0308161	0.0426001
0.0371708	0.0446447	0.0350493	0.037747
0.0351364	0.0335283	0.0367081	0.0455821
0.0303793	0.0532546	0.0339805	0.0642058
0.0360554	0.0487551	0.0339597	0.0929745
0.0325778	0.0398319	0.0403092	0.0789269
0.03383	0.0476132	0.0358884	0.087125
0.0380806	0.0534197	0.0342576	0.0785824
0.0369674	0.0625647	0.0305902	0.0679889
0.0429934	0.0486445	0.034249	0.0672214
0.0385184	0.0415014	0.0410373	0.0465338
0.0377359	0.0347463	0.0405284	0.0385227
0.0376035	0.0355743	0.0332709	0.055637
0.0381722	0.0499574	0.0223778	0.0582483
0.035333	0.0413866	0.0182466	0.222678
0.0264716	0.0529808	0.0186326	0.21529
0.0275009	0.0480269	0.035439	0.0634189
0.0237119	0.047913	0.0373726	0.066189
0.0280896	0.0532533	0.0362567	0.0720444
0.0295142	0.0571998	0.0347136	0.06543
0.0264299	0.0572475	0.0379744	0.0572572
0.0321619	0.0264989	0.0393996	0.0513752
0.0370202	0.0159724	0.0402682	0.0372204
0.0365096	0.0261473	0.0413568	0.0437598
0.0286082	0.0251869	0.0356816	0.0650061
0.0288241	0.0230389	0.0340466	0.0571127
0.0260984	0.0164332	0.0324554	0.0455148
0.0319376	0.0147606	0.0279004	0.047904
0.0333378	0.0368001	0.0260508	0.0353094
0.0298113	0.0422184	0.0226096	0.0230284
0.0186096	0.122415	0.0273275	0.0259689
0.0214622	0.134101	0.0363354	0.0446518
0.0233511	0.121403	0.040264	0.0623062
0.026909	0.139719	0.0378967	0.0777846
0.0307494	0.129714	0.0342133	0.105221
0.0305678	0.130759	0.0326536	0.139536
0.03216	0.144082	0.0299345	0.0805853
0.0519211	0.0508811	0.0299345	0.105796
0.0525614	0.069763	0.0259649	0.072784
0.0488067	0.0655709	0.0259189	0.0744662
0.0361385	0.0706799	0.0282509	0.090968
0.0323433	0.0570189	0.0316689	0.113311
0.0297724	0.0662183	0.0300363	0.120831
0.035469	0.0708104	0.0324026	0.10774
0.0393677	0.0630802	0.0326276	0.104309
0.0390737	0.0458295	0.0349127	0.0933655
0.0351926	0.0349144	0.0352654	0.0898501
0.0384449	0.0430436	0.0342552	0.085011
0.0348932	0.0370823	0.0326207	0.0898715
0.0295422	0.0407953	0.0304988	0.0895888
0.0322446	0.0285211	0.0280371	0.11349
0.0324873	0.0383444	0.0281216	0.0973755
0.037929	0.0276194	0.0336765	0.103651
0.0415113	0.0332804	0.0359284	0.127278
0.0414236	0.0256777	0.037544	0.0910938
0.038053	0.0275171	0.0346185	0.0817338
0.0409976	0.0427556	0.0347871	0.0766033
0.0415402	0.0449273	0.0334571	0.0902863
0.0357036	0.0696245	0.0320426	0.0840465
0.0413836	0.0631633	0.0310462	0.10636
0.0442734	0.0649102	0.0321845	0.074496
0.0441441	0.0633043	0.0304916	0.0933776
0.0378551	0.0500581	0.0255944	0.0853031
0.0281626	0.0504061	0.0238864	0.0795965
0.0434956	0.0363617	0.0360901	0.0740809
0.0433461	0.0344394	0.0352652	0.077587
0.0397014	0.0337913	0.0340006	0.0780827
0.0265756	0.0440576	0.0337239	0.0700642
0.029686	0.0480934	0.0385638	0.0771504
0.0339716	0.0466255	0.0360196	0.0864468
0.0398176	0.05212	0.0357206	0.0880083
0.0395369	0.0488953	0.0275256	0.0474124
0.0327202	0.0560507	0.0283455	0.0323553
0.0226507	0.0548175	0.0354659	0.0298431
0.0261886	0.0421471	0.0376842	0.0351968
0.0234311	0.0374614	0.0417188	0.0333048
0.0255567	0.0291123	0.0386782	0.0295644
0.0363722	0.0442128	0.0329711	0.0252567
0.0355521	0.0439069	0.0295878	0.0326136
0.0431283	0.0312404	0.027057	0.0261323
0.0444474	0.0437534	0.0286237	0.0162745
0.044455	0.0630654	0.0258804	0.013784
0.0234042	0.043512	0.0270638	0.0192478
0.0324898	0.0466847	0.028938	0.0188454
0.0390703	0.0414288	0.0298533	0.0378788
0.0343548	0.0557329	0.0311074	0.0485524
0.0400976	0.0450407	0.0292894	0.0619493
0.03445	0.0497923	0.0331223	0.035214
0.0419294	0.0358264	0.0322425	0.0375666
0.0459785	0.0580153	0.0310561	0.0373303
0.0403053	0.047502	0.0304895	0.0371722
0.0308576	0.0279483	0.0318276	0.0357346
0.0401674	0.0347148	0.0313585	0.0357171
0.0465532	0.0262866	0.0316787	0.0286666
0.0457536	0.0310936	0.0330548	0.0359593
0.049897	0.0342021	0.0339018	0.0514891
0.0442857	0.0315415	0.0332241	0.0345588
0.0430012	0.0356163	0.0323578	0.0358106
0.0344359	0.0353966	0.0312911	0.0392604
0.0283051	0.0400841	0.0314213	0.0446378
0.0446872	0.0227537	0.0371902	0.0496888
0.0468888	0.0216528	0.0404781	0.0572323
0.0341998	0.0340188	0.0353268	0.0749802
0.0131295	0.0353158	0.0322162	0.0925561
0.0176646	0.0202585	0.0292945	0.0652546
0.0175308	0.0247596	0.0219058	0.0695732
0.0329167	0.0174714	0.0142032	0.06615
0.0354584	0.0557126	0.0155016	0.058281
0.0304496	0.039262	0.0232021	0.0862211
0.0400332	0.0388479	0.0309867	0.106455
0.0439917	0.0429232	0.0375152	0.129389
0.0477986	0.0485348	0.0399703	0.145985
0.0363933	0.0589029	0.0367349	0.095299
0.0325212	0.0586749	0.0384754	0.0833531
0.0262639	0.0637689	0.0373053	0.0805328
0.025529	0.0549093	0.035185	0.0853914
0.0307785	0.0460684	0.039066	0.0845294
0.0319504	0.0486849	0.0366807	0.0932084
0.0268925	0.0468296	0.0330583	0.103364
0.022414	0.0697523	0.0289943	0.096135
0.0266317	0.0733229	0.0184204	0.130545
0.0290103	0.0705056	-0.0091682	0.0507017
0.0414139	0.0667326	-0.00809803	0.0521262
0.0508171	0.0513075	-0.00351119	0.0450867
0.0490586	0.0844917	0.00755215	0.0549906
0.0514705	0.0892046	0.0202063	0.0489274
0.0503957	0.0727869	0.0216503	0.0362541
0.0313101	0.0340091	0.0066027	0.072889
0.0296203	0.0305805	-0.00743093	0.07102
0.0339681	0.0303855	-0.000737338	0.0971808
0.0407365	0.0570325	0.010645	0.0627514
0.0374718	0.0755714	-0.00171833	0.0671777
0.041461	0.0572411	-0.00274446	0.0567189
0.0392327	0.072953	-0.00189231	0.0779418
0.0352189	0.0725171	0.0015335	0.0826549
0.0200882	0.0342579	0.0134351	0.0597367
0.0280119	0.0376801	0.0137662	0.0569939
0.0396903	0.0514385	0.0183271	0.0570942
0.0493607	0.0515855	0.0112954	0.0628528
0.0505832	0.0467487	0.00835276	0.0549819
0.0407496	0.0414553	0.00418753	0.0479811
0.0337623	0.0319023	0.00879059	0.0569239
0.0295474	0.0325586	0.015436	0.0506511
0.0396906	0.0465145	0.0155721	0.0545024
0.0367627	0.0669388	0.0127249	0.0527198
0.0425117	0.0615712	-0.000809742	0.0598652
0.0298406	0.0598977	-0.00466024	0.0608506
0.0275178	0.0588167	-0.00296051	0.055493
0.0266937	0.0405593	0.00486952	0.049102
0.021731	0.038734	0.0119852	0.0654687
0.0337608	0.055355	0.012789	0.103105
0.0340087	0.062103	0.00886389	0.110148
0.0417294	0.0719072	-0.00354528	0.111979
0.0422925	0.0596105	-0.00865074	0.0959714
0.0514583	0.0505551	0.0331914	0.0409609
0.0493203	0.049706	0.0317888	0.0567895
0.045821	0.0417029	0.0275098	0.0826083
0.0354638	0.0554106	0.0217829	0.0932084
0.0277435	0.0621342	0.0211794	0.111348
0.0267311	0.0730913	0.021496	0.0960416
0.0183156	0.0725208	0.0242377	0.112374
0.0319727	0.0737937	0.0272501	0.1141
0.0463543	0.0894467	0.0279846	0.116615
0.0523866	0.0998327	0.0297893	0.133929
0.0417842	0.021211	0.0362044	0.122971
0.0455018	0.0234919	0.0413574	0.141865
0.0479515	0.0337977	0.0471247	0.172261
0.045843	0.0282694	0.05813	0.170542
0.0392449	0.0283011	0.0267747	0.0645822
0.0330546	0.0237231	0.0253884	0.0790317
0.0306192	0.047735	0.0267207	0.0766564
0.0267751	0.0407903	0.0246428	0.0606233
0.0218302	0.0257376	0.0218082	0.051996
0.0316667	0.0371293	0.0235629	0.0563256
0.0342179	0.0506154	0.026612	0.0507756
0.050867	0.060923	0.0396005	0.0494738
0.0550338	0.064541	0.0494657	0.0460658
0.0499554	0.0523867	0.0538904	0.0556233
0.014164	0.0257472	0.0506903	0.068965
0.0225714	0.0210959	0.0409242	0.0762698
0.0371375	0.0335073	0.034382	0.0692596
0.0432163	0.032012	0.031453	0.0735602
0.00559422	0.0935439	0.0232755	0.0685214
0.0151281	0.103161	0.0231629	0.084095
0.0244324	0.100334	0.0227167	0.0846556
0.0254203	0.0890969	0.0219138	0.106731
0.032237	0.0763298	0.0271839	0.117823
0.0332135	0.0558311	0.0277333	0.0363378
0.0399184	0.0422073	0.0248875	0.0449325
0.0361518	0.117888	0.0221468	0.0498892
0.0368742	0.117736	0.0220786	0.0407697
0.0381026	0.109839	0.0115363	0.0380105
0.0426109	0.103348	0.0119666	0.0341554
0.0429585	0.104635	0.00890718	0.0147204
0.044465	0.0890963	0.020377	0.0858777
0.0450197	0.115287	0.0271407	0.0925157
0.0317753	0.0497281	0.0298155	0.0755025
0.0428859	0.0645216	0.0409697	0.0773817
0.0507771	0.073797	0.0425327	0.0776863
0.0510907	0.0658036	0.0469101	0.0622251
0.0321415	0.0723648	0.0314211	0.0677223
0.0412575	0.077418	0.00581778	0.0410225
0.0430454	0.068008	0.00114256	0.117819
0.0495196	0.0655816	0.000190727	0.0950768
0.044016	0.0696905	0.0137411	0.0500213
0.0307168	0.0651865	0.0179022	0.065003
0.0166296	0.0458299	0.0157035	0.0779477
0.0261572	0.0341031	0.024251	0.0792111
0.0219784	0.0453269	0.0258435	0.138496
0.0408572	0.0548407	0.0331024	0.0430652
0.0459966	0.0749074	0.0330826	0.045448
0.0467681	0.0434956	0.0308057	0.0474441
0.04325	0.0200372	0.029604	0.0558791
0.0417077	0.0201442	0.0297564	0.0666255
0.0321858	0.0292296	0.0265629	0.0551715
0.0238	0.0266759	0.0272269	0.0652928
0.0168194	0.0400219	0.0273136	0.077186
0.0138151	0.0361124	0.0155895	0.0372946
0.0335661	0.0422553	0.0164189	0.0285777
0.0412851	0.0399423	0.013291	0.0360034
0.0495694	0.0307227	0.00817732	0.0332915
0.0566564	0.0345978	0.00808086	0.0417009
0.0565572	0.0334543	0.0135953	0.0420276
0.0451901	0.0506486	0.0232041	0.0484861
0.0448588	0.0660014	0.0223676	0.0506548
0.0383477	0.0980634	0.0217409	0.0519381
0.0343813	0.0695604	0.0236121	0.0426456
0.0574745	0.0268662	0.0264779	0.041934
0.064071	0.0390496	0.0305761	0.0442907
0.0550055	0.0406926	0.0286822	0.0455678
0.0571658	0.0393108	0.0288169	0.0447956
0.0601068	0.0351014	0.0325546	0.0506566
0.0555114	0.048333	0.0379371	0.0505878
0.0566609	0.0190709	0.0395384	0.0498995
0.0640795	0.0340131	0.0391222	0.051569
0.0453835	0.034808	0.0382878	0.0595176
0.0314924	0.0511525	0.0371868	0.0502022
0.0125996	0.0624092	0.038191	0.0541608
0.0136972	0.0815935	0.0285997	0.0479486
0.0279136	0.0677143	0.0241092	0.0468257
0.0396471	0.0881558	0.0206799	0.0505736
0.0413721	0.0409148	0.0221753	0.0375827
0.0451794	0.0357626	0.025239	0.0435019
0.0417178	0.05067	0.0282195	0.0304204
0.0427248	0.0836042	0.0334249	0.0297458
0.0378248	0.0785685	0.03583	0.0322168
0.0389899	0.0834308	0.0268678	0.11861
0.0379471	0.0735141	0.0317721	0.126404
0.0371467	0.0677419	0.0338687	0.0911604
0.0411325	0.059384	0.0358114	0.0995952
0.0389119	0.0628725	0.0385452	0.104965
0.0351724	0.0492222	0.0348858	0.105551
0.0316267	0.059524	0.0344911	0.112591
0.0560668	0.0250178	0.027425	0.110776
0.0531805	0.0268892	0.022697	0.111321
0.0473396	0.045535	0.0226082	0.123499
0.046061	0.0507849	0.0205651	0.104904
0.048939	0.0259969	0.0232504	0.101056
0.0453885	0.031314	0.0218057	0.0956727
0.0384138	0.0307318	0.00698312	0.0620447
0.0317999	0.0449268	0.0083166	0.0663912
0.0502028	0.0467314	0.0140106	0.0795659
0.0492183	0.0522425	0.0159473	0.0811499
0.0467923	0.0644789	0.025364	0.0893596
0.0432378	0.0751412	0.0228114	0.0834888
0.0568781	0.0386494	0.0266834	0.0837716
0.0522335	0.0537632	0.0485091	0.108
0.0428875	0.0668402	0.0550211	0.125042
0.0367086	0.0733199	0.0564974	0.061314
0.0674578	0.0434163	0.0438665	0.0877267
0.0477413	0.0437585	0.0300782	0.106962
0.0358924	0.0562413	0.0495934	0.0513053
0.0548848	0.0249478	0.0495425	0.0517977
0.0492417	0.0603573	0.0480366	0.0265098
0.0382315	0.0780335	0.0404222	0.0769731
0.0269315	0.0469927	0.0369884	0.092844
0.043829	0.0170056	0.0336115	0.103661
0.0431131	0.0276552	0.0301991	0.111498
0.0415166	0.0251666	0.0284527	0.121834
0.0389813	0.0389937	0.0386635	0.122592
0.041775	0.0649252	0.019171	0.130511
0.0460222	0.0434759	0.0227357	0.121298
0.0441076	0.0344402	0.0228579	0.0841506
0.0425504	0.0419706	0.0262889	0.0732692
0.0718565	0.0470281	0.030639	0.0787431
0.0566052	0.0425275	0.0289682	0.0581478
0.0681917	0.0424631	0.0269833	0.0526438
0.0416457	0.0384437	0.0182867	0.0659211
0.0198799	0.0327672	0.0241553	0.0490503
0.042293	0.08736	0.0248566	0.0796218
0.0399711	0.0958039	0.0294087	0.0693613
0.0404636	0.118917	0.0275833	0.0995532
0.0439786	0.0528337	0.0226475	0.0802931
0.0439786	0.0563878	0.0228948	0.0754532
0.057431	0.0255259	0.0169632	0.0657508
0.057431	0.0143741	0.0201763	0.0687368
0.0571081	0.0114716	0.0231864	0.0741555
0.0571081	0.0119238	0.021532	0.0572227
0.0526978	0.0208113	0.0221485	0.111518
0.0526978	0.0320084	0.043434	0.0593208
0.0586142	0.0516307	0.0407573	0.0635132
0.0586142	0.0334246	0.0290797	0.060648
0.035575	0.0424682	0.0268615	0.0619037
0.035575	0.0740192	0.02279	0.0726683
0.0166411	0.0735801	0.0250278	0.063095
0.0166411	0.107443	0.028974	0.0690906
0.0535899	0.0315961	0.0220357	0.0700059
0.0535899	0.0365352	0.0242316	0.0677792
0.0518759	0.057855	0.0265448	0.0827864
0.0518759	0.0877761	0.0314808	0.0618628
0.0448181	0.0806595	0.0362432	0.0622774
0.0448181	0.0334644	0.0326092	0.0601539
0.0357899	0.0519583	0.0271247	0.070398
0.0357899	0.0489015	0.0259072	0.0666723
0.0665706	0.0732016	0.0250251	0.0714695
0.0665706	0.0491471	0.0286883	0.0769959
		0.030577	0.080336
		0.0297612	0.0742736
		0.0215216	0.021856
		0.027468	0.0286685
		0.0347301	0.0301734
		0.0322173	0.0310489
		0.0328432	0.0262678
		0.0313492	0.0265718
		0.03068	0.0247852
		0.0310897	0.0223533
		0.0329744	0.0221764
		0.0347029	0.0247665
		0.0364679	0.0407392
		0.0365334	0.0530331
		0.0379188	0.0635389
		0.0347226	0.074009
		0.0325753	0.0778572
		0.0312526	0.0701085
		0.030535	0.0911318
		0.0318025	0.0852849
		0.0292729	0.0869513
		0.00287354	0.0428803
		0.00803385	0.0538221
		0.0212165	0.0496985
		0.0212546	0.0519777
		0.0247154	0.0611963
		0.026314	0.0536793
		0.0251634	0.0525153
		0.027305	0.0456277
		0.0203879	0.0519637
		0.0164212	0.0386982
		0.0141638	0.0415178
		0.0141456	0.0505027
		0.0145322	0.0471634
		0.0169869	0.0521722
		0.0156001	0.0567236
		0.0114543	0.0442795
		0.00755705	0.0439031
		0.00305487	0.0438651
		0.00584926	0.0472943
		0.0381059	0.0329042
		0.0357885	0.0384099
		0.0303923	0.0256466
		0.0218853	0.0342724
		0.0214659	0.0383011
		0.0228351	0.0457776
		0.0244126	0.0572338
		0.0283105	0.0530277
		0.0275267	0.0498958
		0.0284307	0.0615472
		0.0269666	0.0423768
		0.0228242	0.0520528
		0.0370579	0.081682
		0.0328057	0.082876
		0.0308671	0.0738783
		0.0279975	0.0758858
		0.0282074	0.0711026
		0.0327056	0.0726441
		0.0350415	0.0755128
		0.0363074	0.0691893
		0.035855	0.0748075
		0.0352469	0.0718677
		0.032995	0.0825086
		0.0323087	0.0788235
		0.0320642	0.0795539
		0.0312708	0.0778143
		0.0423311	0.0297784
		0.0419776	0.0346926
		0.0428829	0.0412356
		0.0421451	0.0378522
		0.0378869	0.0496703
		0.0320904	0.0457678
		0.0349244	0.04846
		0.0250497	0.0599154
		0.0191189	0.0942574
		0.0233131	0.0836376
		0.0326029	0.0901575
		0.037767	0.0905652
		0.0313838	0.102757
		0.0208225	0.0959491
		0.0167595	0.107543
		0.0159947	0.086676
		0.021961	0.0750347
		0.0312904	0.0909757
		0.0315245	0.0801603
		0.0320238	0.0690355
		0.029882	0.0645168
		0.0046613	0.0471471
		0.00670861	0.0921168
		0.00735246	0.0905152
		0.0203604	0.101847
		0.0287075	0.129485
		0.0333879	0.0862877
		0.029495	0.0854704
		0.0173903	0.0877596
		0.0131258	0.0904253
		0.0122343	0.0735786
		0.0110631	0.06671
		0.0118717	0.0771945
		0.0114503	0.0976928
		0.0275878	0.0333368
		0.0336484	0.0456534
		0.0407223	0.0388653
		0.0412199	0.0400867
		0.0393687	0.0376145
		0.0366696	0.0341051
		0.0364815	0.03916
		0.0416893	0.0476088
		0.0396897	0.0479958
		0.0337623	0.0580322
		0.0306825	0.0577181
		0.0247848	0.0670705
		0.0290215	0.0827151
		0.0286912	0.0936711
		0.0279482	0.107114
		0.0264025	0.03454
		0.0297743	0.0330471
		0.030478	0.0338926
		0.0359265	0.0566675
		0.0355799	0.0726775
		0.0320942	0.0910651
		0.0331847	0.113356
		0.0338151	0.121714
		0.0252397	0.0389239
		0.0279494	0.0390309
		0.0264686	0.0345935
		0.0295123	0.0211973
		0.0289558	0.0300068
		0.0321779	0.0276829
		0.0381676	0.0281074
		0.0398586	0.0266311
		0.0426563	0.0240718
		0.0372306	0.0276084
		0.0296001	0.035688
		0.0243619	0.0356592
		0.0247604	0.0431083
		0.0291934	0.0708056
		0.0321561	0.0916576
		0.0275018	0.094083
		0.0299093	0.116167
		0.0447737	0.0978082
		0.0360038	0.0932503
		0.0336636	0.103375
		0.0321596	0.0963274
		0.0311309	0.102307
		0.0425542	0.0932789
		0.0315369	0.0795807
		0.0194013	0.0900176
		0.0107069	0.0838437
		0.00856664	0.0826046
		0.0193885	0.0995369
		0.0176939	0.11078
		0.0258731	0.118033
		0.0226864	0.143467
		0.0278461	0.134213
		0.0299095	0.135467
		0.0278023	0.125104
		0.0454596	0.113092
		0.0375264	0.0641918
		0.0310377	0.0553065
		0.0228232	0.0389887
		0.0312371	0.0621094
		0.0374204	0.090039
		0.0265299	0.0729165
		0.0282452	0.0765159
		0.0054677	0.0804242
		-0.00377789	0.0990931
		0.00682663	0.199361
		0.0145824	0.235384
		0.0397311	0.141439
		0.0327539	0.0643392
		0.0350521	0.0901411
		0.0450558	0.0975451
		0.0418732	0.094227
		0.0339268	0.0905381
		0.0290185	0.114683
		0.0274875	0.0900731
		0.030899	0.0901742
		0.0301276	0.0980431
		0.0317689	0.104492
		0.0401978	0.0421743
		0.0383137	0.0379538
		0.0352443	0.0311576
		0.0319316	0.0469837
		0.0295206	0.0316559
		0.0257171	0.0255106
		0.0252241	0.0221386
		0.0278845	0.0397395
		0.0329724	0.0343535
		0.0340695	0.05243
		0.0323023	0.0502666
		0.0246751	0.0520815
		0.0215081	0.0525996
		0.0226781	0.0620742
		0.0256099	0.065422
		0.0349565	0.07195
		0.0392432	0.0884257
		0.0422051	0.0860368
		0.0437506	0.0906823
		0.0119766	0.0363289
		0.0175289	0.0378185
		0.0272925	0.0366007
		0.0361312	0.03822
		0.0391518	0.0382196
		0.0348271	0.0475694
		0.0331052	0.0433919
		0.0333577	0.0455585
		0.0335156	0.045307
		0.0312657	0.0394691
		0.0288511	0.0334046
		0.0303748	0.0495154
		0.0360003	0.0643978
		0.0359417	0.0682505
		0.0362381	0.0839164
		0.0310865	0.0831329
		0.0266452	0.0957704
		0.0189969	0.0718295
		0.0269582	0.069043
		0.0313812	0.063731
		0.0333786	0.0478385
		0.0349855	0.0512477
		0.0278469	0.0721438
		0.0191173	0.0935857
		0.0112233	0.0726522
		0.0122251	0.118362
		0.0206972	0.147773
		0.039751	0.0565409
		0.0473188	0.0633519
		0.0492717	0.0726871
		0.0529796	0.0831208
		0.0559084	0.0857703
		0.0227651	0.0273163
		0.0190649	0.0284613
		0.0155578	0.0532467
		0.0174908	0.0780064
		0.021985	0.0800532
		0.0238347	0.0811779
		0.0237456	0.0880923
		0.0259499	0.0667008
		0.0342009	0.0564822
		0.0429638	0.0554218
		0.0431735	0.0506587
		0.0399704	0.0597736
		0.0227326	0.0874748
		0.0156391	0.133026
		0.0233478	0.131255
		0.0383363	0.0904158
		0.0473615	0.0846375
		0.0411987	0.0917399
		0.031855	0.0910197
		0.0295327	0.107892
		0.0327617	0.107521
		0.01483	0.109699
		0.00354565	0.12603
		0.0359891	0.0408527
		0.0370072	0.038456
		0.0385859	0.036452
		0.0417345	0.0307303
		0.0422015	0.0539098
		0.0364035	0.0444334
		0.0346368	0.047024
		0.0339594	0.0516677
		0.0290416	0.047886
		0.0271204	0.0437238
		0.0225603	0.0449236
		0.025142	0.0318839
		0.0281235	0.0335414
		0.0324545	0.0311898
		0.0397914	0.0214383
		0.0400518	0.037579
		0.0390801	0.0675327
		0.0343048	0.103585
		0.0378514	0.115571
		0.0351835	0.120244
		0.0322264	0.124282
		0.0322836	0.138606
		0.0302515	0.13915
		0.0322184	0.094156
		0.0371798	0.0911768
		0.0428043	0.0954923
		0.0413135	0.101627
		0.0374851	0.107731
		0.0335451	0.121791
		0.0317923	0.120785
		0.0289327	0.12713
		0.0253231	0.137009
		0.0260084	0.128499
		0.026807	0.13039
		0.0294742	0.133883
		0.0144413	0.0583152
		0.00842901	0.0452559
		0.00194002	0.0559436
		0.00181271	0.0357324
		0.0181066	0.03574
		0.0217029	0.0483208
		0.024915	0.0429844
		0.0297567	0.0271346
		0.00619886	0.0698679
		0.0052425	0.0426735
		0.00277305	0.0340319
		0.00898512	0.0437656
		0.0172604	0.061354
		0.0182713	0.0639885
		0.0213064	0.0572798
		0.0249834	0.0614967
		0.0254155	0.0774844
		0.0198201	0.0622361
		0.0168427	0.0632127
		0.0144834	0.0587822
		0.0145336	0.0734034
		0.0144305	0.0893666
		0.0104067	0.0922964
		0.00712377	0.0993113
		0.00392618	0.114719
		0.00487596	0.138319
		0.00523111	0.147438
		0.0321785	0.0741485
		0.0295506	0.0853153
		0.0251744	0.059288
		0.024475	0.070056
		0.0303247	0.0720667
		0.0317047	0.0613443
		0.0347202	0.0632154
		0.0342266	0.0620932
		0.0293475	0.0476921
		0.0236805	0.047062
		0.0181958	0.0522475
		0.0199536	0.0716379
		0.0227561	0.0748891
		0.0282105	0.0807966
		0.0291642	0.0777129
		0.0295746	0.0978128
		0.0315575	0.109217
		0.0296898	0.159612
		0.038743	0.0964809
		0.037426	0.0880475
		0.0358493	0.105001
		0.033177	0.105555
		0.0381481	0.113648
		0.039495	0.114685
		0.0397274	0.113099
		0.0440459	0.11791
		0.0384068	0.100741
		0.0339853	0.11181
		0.0321763	0.105403
		0.0295537	0.0964344
		0.0317287	0.09875
		0.0290201	0.0910291
		0.0256028	0.117619
		0.0276153	0.0465125
		0.0293613	0.0345159
		0.0263164	0.0265815
		0.024466	0.0388709
		0.0267772	0.0424021
		0.0257907	0.0509102
		0.0270651	0.0412527
		0.0308842	0.0478472
		0.029611	0.0474404
		0.0366234	0.0388285
		0.0359293	0.0402216
		0.0331831	0.039449
		0.0315397	0.0303806
		0.0287015	0.0307823
		0.0332694	0.0390189
		0.0333336	0.0471895
		0.0309513	0.0481892
		0.0243807	0.0654889
		0.0198442	0.0770313
		0.028935	0.0455337
		0.0258413	0.0602974
		0.0255397	0.0579695
		0.0266555	0.0444026
		0.031385	0.0410332
		0.0409741	0.0728282
		0.0364604	0.109069
		0.0331394	0.102281
		0.0253866	0.0417665
		0.0199739	0.0421334
		0.0248793	0.0458857
		0.0242649	0.0681341
		0.0260072	0.0843201
		0.0492653	0.0916115
		0.0463789	0.0947483
		0.0364048	0.075391
		0.0285227	0.094846
		0.0195415	0.0706145
		0.0144515	0.0405928
		0.0172955	0.0286781
		0.020678	0.0517147
		0.0179554	0.06938
		0.0146102	0.0843096
		0.00863104	0.0997678
		0.0429976	0.0194852
		0.0435066	0.036241
		0.0415126	0.0516523
		0.0437398	0.039515
		0.0441379	0.0467538
		0.0356362	0.0496786
		0.0278215	0.0661638
		0.01259	0.0771463
		0.00901406	0.0467123
		0.0191366	0.0376638
		0.0258797	0.0322633
		0.0298158	0.0373503
		0.0265754	0.0439046
		0.0252767	0.0644196
		0.027574	0.0746018
		0.0252506	0.0623651
		0.0225463	0.084962
		0.0249184	0.0828829
		0.0294316	0.100302
		0.0448661	0.0344511
		0.0424425	0.0234925
		0.0427555	0.0209807
		0.036418	0.0197952
		0.0328627	0.0503684
		0.0318471	0.0670409
		0.0274806	0.0638344
		0.0269721	0.0607046
		0.0270524	0.0342403
		0.0253674	0.0326852
		0.027648	0.0231773
		0.024762	0.02572
		0.025135	0.0406561
		0.0255035	0.0827148
		0.0222443	0.117063
		0.0236104	0.140182
		0.0396532	0.0459159
		0.0388629	0.0373325
		0.0373152	0.0420408
		0.0286463	0.0367146
		0.0265973	0.0446855
		0.0306789	0.0464034
		0.034609	0.0711385
		0.0402145	0.0864201
		0.0349605	0.219684
		0.0344859	0.238881
		0.0287752	0.226122
		0.0158909	0.108604
		0.0104435	0.102987
		0.00953041	0.0881442
		0.0200356	0.0593172
		0.0278586	0.103299
		0.056536	0.0501724
		0.0521515	0.0573129
		0.0420197	0.062421
		0.0237225	0.0837562
		0.0171782	0.101921
		0.015542	0.151803
		0.0209847	0.184842
		0.0270441	0.170901
		0.033372	0.164965
		0.036031	0.153249
		0.0420343	0.144984
		0.0408708	0.151232
		0.0383651	0.158375
		0.0323789	0.146222
		0.0299848	0.153195
		0.0361229	0.142022
		0.0374777	0.126187
		0.0389074	0.116621
		0.0365788	0.13304
		0.0177076	0.0305398
		0.0193949	0.0388593
		0.0197158	0.0602799
		0.0176403	0.0594318
		0.0163707	0.0852612
		0.0153519	0.0730905
		0.0172976	0.0702285
		0.0231937	0.0748796
		0.0264802	0.06276
		0.0316045	0.0644378
		0.0371671	0.0871066
		0.0377137	0.0678847
		0.038239	0.0639254
		0.0326912	0.0669598
		0.026065	0.057076
		0.0232078	0.081615
		0.00251024	0.0337285
		0.00651798	0.0342763
		0.0146649	0.0366976
		0.016968	0.0417037
		0.0205579	0.047085
		0.0219333	0.0437226
		0.0226521	0.0290547
		0.0268083	0.0455985
		0.0308043	0.0313045
		0.0336991	0.0361511
		0.0319481	0.0215859
		0.024496	0.02766
		0.0200264	0.042622
		0.0201388	0.0472061
		0.0267886	0.050295
		0.0328247	0.0596915
		0.0363774	0.0795073
		0.035074	0.103642
		0.0317119	0.1213
		0.0375629	0.0415456
		0.0358043	0.0527737
		0.0359614	0.0653561
		0.0350091	0.0596994
		0.0404195	0.0573241
		0.0449496	0.060335
		0.0477586	0.0640014
		0.044539	0.0621736
		0.0364806	0.0435854
		0.0254587	0.059006
		0.0252124	0.0608002
		0.0188352	0.204823
		0.0188415	0.0810943
		0.0219475	0.200331
		0.0233891	0.115652
		0.0353383	0.200071
		0.0326434	0.211638
		0.0184944	0.0270277
		0.0188274	0.0395994
		0.019779	0.0404242
		0.0233666	0.0410591
		0.0264822	0.0449546
		0.0311278	0.0464637
		0.0350911	0.0393035
		0.0386821	0.0305252
		0.0374621	0.0283962
		0.0305751	0.0366976
		0.0320469	0.0441867
		0.0333991	0.0481263
		0.036798	0.0617848
		0.0387728	0.0812284
		0.0360076	0.0902007
		0.0302202	0.0780295
		0.0250668	0.08106
		0.0275918	0.0763981
		0.0301275	0.0903308
		0.0368056	0.0501076
		0.0392755	0.0501895
		0.0472669	0.054947
		0.0520048	0.0706798
		0.0469952	0.0704825
		0.0299204	0.0945617
		0.0176501	0.112246
		0.0235467	0.108558
		0.0377095	0.0645662
		0.048351	0.0397286
		0.0474154	0.047048
		0.0455342	0.0445532
		0.0391312	0.0327434
		0.0386564	0.0611998
		0.0304538	0.0579042
		0.02104	0.0904205
		0.0243194	0.119464
		0.022001	0.196095
		0.041697	0.0942367
		0.0317469	0.0754917
		0.0320565	0.0687263
		0.0326362	0.0936377
		0.0340375	0.0679551
		0.0339516	0.0879255
		0.0347676	0.0713225
		0.0359565	0.0646299
		0.0278861	0.0628222
		0.0301904	0.0677935
		0.0338867	0.0913153
		0.0314924	0.0562896
		0.0267505	0.0601058
		0.0221554	0.0571927
		0.0162417	0.0598779
		0.0215437	0.0630758
		0.0284055	0.0718228
		0.0327768	0.0688104
		0.0368901	0.0661668
		0.0338886	0.0775137
		0.0302663	0.0781819
		0.0282379	0.0891005
		0.0232627	0.0926521
		0.0235608	0.108529
		0.024712	0.129099
		0.0289335	0.117556
		0.02865	0.117701
		0.0253682	0.115765
		0.0240779	0.115386
		0.0219111	0.113618
		0.0481069	0.0386483
		0.0411902	0.0457562
		0.03289	0.0477929
		0.0255168	0.0374765
		0.0237283	0.0403666
		0.026097	0.039088
		0.0288459	0.0431777
		0.0323322	0.0473449
		0.036593	0.0544752
		0.0305467	0.0570252
		0.0201529	0.0543727
		0.0131775	0.0499172
		0.00945558	0.0460907
		0.0152375	0.0436402
		0.0194425	0.0483622
		0.0191322	0.0432244
		0.0199472	0.0548564
		0.0131572	0.054994
		0.00969336	0.0512104
		0.0428452	0.0454831
		0.040325	0.0346996
		0.0274532	0.0350436
		0.0205687	0.0278558
		0.0186585	0.0281888
		0.0180589	0.0330141
		0.0257271	0.0243192
		0.0315914	0.02872
		0.0340347	0.0328921
		0.0377058	0.0402529
		0.0372655	0.0362535
		0.0345256	0.0329048
		0.03569	0.0346173
		0.0342439	0.0271952
		0.0345682	0.0268792
		0.0366008	0.0359042
		0.0363455	0.0483964
		0.0305967	0.0367174
		0.0285597	0.0401419
		0.025566	0.0410944
		0.0195058	0.0438058
		0.0169733	0.0339245
		0.0209227	0.0234029
		0.0254086	0.0216705
		0.0273663	0.0197856
		0.0293279	0.0207846
		0.0348298	0.0391687
		0.0369015	0.0645765
		0.0432338	0.0562719
		0.0384835	0.0674386
		0.0382408	0.0699518
		0.0378594	0.0556394
		0.0341455	0.06698
		0.0356071	0.0782716
		0.0316772	0.0838842
		0.0350914	0.0769463
		0.0360845	0.0896456
		0.0372219	0.0812511
		0.0391876	0.0750652
		0.0431532	0.0883141
		0.0444569	0.0794792
		0.0445157	0.0802285
		0.0400611	0.0581406
		0.0342109	0.0491248
		0.0337115	0.0479432
		0.0308832	0.0379749
		0.0317852	0.0333537
		0.0360856	0.0357418
		0.0478805	0.0355051
		0.0402897	0.0345384
		0.0419596	0.0284699
		0.0293517	0.0372486
		0.0212043	0.0360053
		0.0213578	0.034368
		0.0167299	0.0353642
		0.0244825	0.0589486
		0.0213105	0.0475162
		0.0346787	0.0588135
		0.0392737	0.0917457
		0.0487689	0.0801646
		0.0505705	0.0747288
		0.0399615	0.0646694
		0.0297271	0.0811883
		0.0199129	0.0790508
		0.0213598	0.0776665
		0.0233649	0.124258
		0.0319996	0.105539
		0.0298662	0.146303
		0.0288565	0.118885
		0.0258313	0.0746063
		0.0238421	0.0461423
		0.026511	0.0648418
		0.0310615	0.0635817
		0.0353196	0.0642931
		0.031662	0.0941404
		0.0269502	0.0905041
		0.02267	0.0954074
		0.0219896	0.0857849
		0.0150887	0.109236
		0.0120466	0.0865
		0.0143379	0.0996448
		0.0180537	0.105756
		0.025659	0.0872944
		0.0306571	0.0294094
		0.0262167	0.0387953
		0.0161908	0.0579856
		0.00408259	0.0568215
		-6.83845e-05	0.0335216
		0.00603004	0.0334429
		0.0120339	0.0199566
		0.0145099	0.0300959
		0.0119294	0.0196166
		0.0163267	0.0266126
		0.0282119	0.0217255
		0.0352405	0.025743
		0.036102	0.0153893
		0.0311147	0.0227324
		0.0361024	0.0414446
		0.0436906	0.0539011
		0.0499247	0.0496686
		0.0501127	0.047923
		0.0445143	0.0495883
		0.0360791	0.0604324
		0.0338659	0.0584068
		0.0344248	0.0486283
		0.0340913	0.0375997
		0.0342048	0.0295962
		0.0342359	0.0397878
		0.0312262	0.0328419
		0.0304014	0.0407294
		0.0284131	0.0300776
		0.0247523	0.0265219
		0.0204009	0.0346222
		0.0193387	0.0395175
		0.0230475	0.059233
		0.0509304	0.0675022
		0.0513807	0.0746498
		0.0331626	0.0476166
		0.035878	0.0606969
		0.0446812	0.0785386
		0.0458657	0.0638249
		0.0473786	0.0922859
		0.0411377	0.0942918
		0.0353004	0.095235
		0.0346987	0.097448
		0.0342158	0.0872621
		0.0342654	0.0947822
		0.029772	0.106819
		0.0294268	0.0796891
		0.0277268	0.0824672
		0.0263559	0.0728584
		0.0215321	0.0647574
		0.0185666	0.0601029
		0.0204579	0.0439861
		0.0214514	0.0605381
		0.0235577	0.0834313
		0.0423762	0.0539603
		0.0381768	0.0520005
		0.0340902	0.0590974
		0.0358905	0.0666716
		0.0370454	0.0711085
		0.034225	0.0722842
		0.0321333	0.104852
		0.0323042	0.118096
		0.0334154	0.0912562
		0.0332367	0.0769022
		0.0277983	0.0767948
		0.0316872	0.0901215
		0.0387934	0.0961399
		0.0464276	0.0918084
		0.051858	0.0964856
		0.0519105	0.10257
		0.0511704	0.0804951
		0.0508129	0.0847513
		0.0489385	0.0954971
		0.0437147	0.0891893
		0.0265488	0.0860108
		0.0153567	0.058809
		0.0167137	0.0516897
		0.0176215	0.0581285
		0.035385	0.0462242
		0.0404131	0.052588
		0.0418226	0.0436812
		0.0442188	0.0413721
		0.0408254	0.0436959
		0.0368503	0.0341943
		0.0412644	0.0277896
		0.0370242	0.0388774
		0.0399393	0.0373056
		0.0383132	0.0871261
		0.0321077	0.0689161
		0.0268615	0.0350242
		0.0298913	0.0579954
		0.037334	0.0552084
		0.0354527	0.0600442
		0.0353308	0.0320761
		0.0338044	0.0452427
		0.0356357	0.0434861
		0.0388455	0.0684247
		0.0388106	0.0449512
		0.0350236	0.0336901
		0.0325475	0.0468788
		0.0339877	0.0598488
		0.0360754	0.0506976
		0.0354834	0.0576536
		0.0324438	0.0544838
		0.0303549	0.0558958
		0.0272707	0.0705488
		0.0296795	0.0658263
		0.0291434	0.0831508
		0.03764	0.0466309
		0.0317475	0.0407801
		0.0244915	0.0268452
		0.0187587	0.0397872
		0.026451	0.0395046
		0.0292978	0.0388089
		0.0330027	0.0443427
		0.0372311	0.0367276
		0.0357972	0.0428608
		0.0321061	0.0346988
		0.0235134	0.0236651
		0.0217779	0.0349159
		0.0306144	0.0275622
		0.038326	0.0244487
		0.0404692	0.0264826
		0.039018	0.0283041
		0.0412941	0.0161057
		0.0428303	0.0281067
		0.0475286	0.0460899
		0.0266256	0.0306082
		0.0267608	0.0313387
		0.0287262	0.0516291
		0.0317284	0.0611081
		0.0383651	0.0625224
		0.0346175	0.0685212
		0.0295936	0.0589218
		0.02263	0.0606663
		0.0189157	0.0712519
		0.0255618	0.0530248
		0.0304381	0.0663797
		0.0334643	0.0774868
		0.0322409	0.0756709
		0.0319431	0.0704433
		0.0385205	0.0568764
		0.0424502	0.0409901
		0.0355497	0.0386393
		0.0330086	0.0419112
		0.0285426	0.0349643
		0.0408494	0.046375
		0.035019	0.0253705
		0.0333733	0.0408586
		0.0333851	0.0371948
		0.0342418	0.0322714
		0.0368837	0.040196
		0.0401018	0.047613
		0.0416268	0.0308978
		0.0390657	0.0352753
		0.0368848	0.0330643
		0.0364384	0.0211356
		0.040706	0.0266785
		0.0401192	0.0325662
		0.0364901	0.0308702
		0.0316343	0.0345586
		0.0321217	0.0328332
		0.0348395	0.0305686
		0.0341589	0.0363076
		0.0359498	0.035898
		0.049065	0.0290815
		0.0459617	0.0375917
		0.0445778	0.027805
		0.033016	0.0313404
		0.0329647	0.0369741
		0.0279128	0.0386124
		0.0136287	0.0269082
		0.00924769	0.0180583
		0.00628133	0.0610905
		0.0200369	0.0574741
		0.0348766	0.0641923
		0.0390358	0.0665992
		0.0440015	0.069965
		0.0388759	0.0694777
		0.0405616	0.0488835
		0.0399635	0.0479173
		0.0332398	0.0703504
		0.036794	0.0804416
		0.0349328	0.0849446
		0.0388436	0.0759518
		0.0322551	0.0744511
		0.0218363	0.0717595
		0.0148534	0.0754602
		0.0178678	0.0746885
		0.0197081	0.0679093
		0.0226386	0.0696318
		0.0202739	0.0557801
		0.0203163	0.0547833
		0.0231575	0.0572646
		0.0199755	0.0660887
		0.0206405	0.135851
		0.0395779	0.0499867
		0.038192	0.0479581
		0.0330872	0.0485276
		0.0301639	0.042405
		0.0305642	0.0413283
		0.0333247	0.0580936
		0.0367423	0.0715426
		0.0322207	0.0543279
		0.0261134	0.0498814
		0.0167231	0.0413335
		0.0187552	0.0422255
		0.0205907	0.0329546
		0.0251626	0.0409038
		0.0306882	0.0434662
		0.027533	0.0459718
		0.0295348	0.0524152
		0.0289261	0.0420855
		0.0276066	0.0347321
		0.0302277	0.0390812
		0.0289551	0.0496398
		0.0271679	0.0413832
		0.0262388	0.0365663
		0.0261738	0.0364867
		0.0278106	0.048612
		0.0308832	0.100106
		0.0276624	0.0555766
		0.0378637	0.0621346
		0.0434121	0.0678851
		0.0459241	0.0827249
		0.0398475	0.0661498
		0.0355848	0.0660009
		0.0282477	0.0588104
		0.0188817	0.0685777
		0.018153	0.114861
		0.016934	0.114575
		0.0237222	0.1087
		0.0227909	0.102259
		0.00369544	0.0548129
		0.00154294	0.0529806
		-0.00354175	0.06154
		0.00434564	0.0486169
		0.0109842	0.0608683
		0.0183934	0.054997
		0.0223731	0.0641022
		0.0404543	0.0403471
		0.0441971	0.0270951
		0.0444287	0.0342623
		0.0419368	0.047615
		0.0453425	0.0444102
		0.0497124	0.0484211
		0.0499662	0.0607645
		0.0410516	0.0628545
		0.0328768	0.0627021
		0.0309591	0.0773005
		0.0344609	0.0613957
		0.0367398	0.0541173
		0.0381578	0.0562305
		0.0386524	0.0489558
		0.038704	0.04397
		0.037833	0.0440746
		0.0361279	0.0422125
		0.0343898	0.0395022
		0.0397164	0.0566396
		0.0389499	0.0592186
		0.0366025	0.0651314
		0.0362087	0.0612231
		0.036761	0.0518468
		0.0317759	0.0554073
		0.027736	0.0581134
		0.0192939	0.0799036
		0.0193179	0.0609541
		0.0278023	0.0689093
		0.033852	0.0620158
		0.0400465	0.0569157
		0.036402	0.0641561
		0.0329895	0.0813835
		0.0332719	0.0814719
		0.0336147	0.0699658
		0.0331698	0.0660285
		0.0323298	0.0743923
		0.0356219	0.0439459
		0.0356255	0.059789
		0.0360786	0.0519727
		0.0371407	0.0692215
		0.0315615	0.0575722
		0.0343695	0.0607943
		0.0370099	0.0709088
		0.034223	0.0727841
		0.036219	0.084508
		0.0341923	0.0838703
		0.0293144	0.0774523
		0.0317003	0.0758221
		0.0308042	0.0789905
		0.035966	0.0750154
		0.0379319	0.0644697
		0.0386339	0.061251
		0.0369308	0.0706548
		0.034753	0.0528478
		0.0324194	0.0506552
		0.0347145	0.0532402
		0.0357861	0.0348815
		0.0361881	0.0426627
		0.0364002	0.044792
		0.0378952	0.0588208
		0.0407228	0.059607
		0.0386755	0.0545367
		0.0376869	0.0551319
		0.0254027	0.055466
		0.0164924	0.0712926
		0.0175292	0.0698245
		0.0220501	0.0577266
		0.0361904	0.0562296
		0.0395108	0.0641078
		0.0388256	0.057814
		0.0369647	0.0705961
		0.0349287	0.0590121
		0.0491645	0.0599961
		0.0479492	0.0723647
		0.042758	0.0789872
		0.034239	0.0852258
		0.0309478	0.117548
		0.0310701	0.0332215
		0.0334207	0.147781
		0.0306409	0.0718935
		0.037248	0.0646126
		0.0346183	0.0617955
		0.0324253	0.0770609
		0.0237039	0.0847248
		0.0184294	0.0983971
		0.0170423	0.082483
		0.0440008	0.0877703
		0.0372299	0.0773494
		0.0255776	0.0801098
		0.019877	0.0995282
		0.0287561	0.12204
		0.0317441	0.0921591
		0.0325902	0.0819495
		0.0341573	0.0688501
		0.0284051	0.0646174
		0.0250582	0.107288
		0.026595	0.123655
		0.0310228	0.0944658
		0.0342015	0.076191
		0.0330919	0.0939165
		0.0468974	0.0741519
		0.0430277	0.0825991
		0.0379198	0.0858292
		0.0359076	0.0913624
		0.0365844	0.104249
		0.0338394	0.109011
		0.0311996	0.0987537
		0.0317009	0.100934
		0.0314496	0.0980075
		0.0373753	0.104713
		0.0364799	0.100156
		0.0315994	0.11033
		0.0252288	0.113573
		0.0211444	0.115269
		0.0188975	0.138397
		0.0203405	0.150707
		0.0357079	0.136429
		0.0320286	0.136784
		0.0309289	0.12146
		0.035379	0.144641
		0.0382621	0.150969
		0.0406593	0.150374
		0.0426053	0.173581
		0.0362971	0.156197
		0.0315393	0.133878
		0.0368762	0.116786
		0.0300419	0.158083
		0.0401228	0.109183
		0.035703	0.0900735
		0.0409654	0.045278
		0.03984	0.0522665
		0.0430154	0.0585768
		0.0380046	0.0499716
		0.0303068	0.0608789
		0.0334664	0.0754144
		0.0342173	0.089902
		0.0338055	0.0937189
		0.0365063	0.107841
		0.0336112	0.103223
		0.0301112	0.0945359
		0.0302538	0.0788841
		0.0266682	0.0770447
		0.0298329	0.0813623
		0.0352223	0.0925502
		0.0387522	0.0980311
		0.0437926	0.118554
		0.0268469	0.0631014
		0.0300004	0.0666226
		0.0264504	0.0495349
		0.0283309	0.0549868
		0.0384817	0.0783257
		0.0411136	0.0784955
		0.0454016	0.0888878
		0.0392374	0.0740529
		0.0365321	0.0804266
		0.0295989	0.0879377
		0.0311061	0.107006
		0.0358716	0.12674
		0.0351972	0.125066
		0.0366622	0.119651
		0.0348453	0.141112
		0.0344528	0.165093
		0.0371835	0.166598
		0.0421342	0.0239654
		0.0396996	0.03249
		0.0361341	0.0376981
		0.0324646	0.038078
		0.0224378	0.0332241
		0.0222419	0.0304609
		0.0264905	0.0384561
		0.0318244	0.0382389
		0.0344175	0.0451242
		0.0257181	0.0390451
		0.0169901	0.0370905
		0.0204895	0.0608185
		0.0248027	0.0683817
		0.0309802	0.0828505
		0.036567	0.0443276
		0.0366594	0.0508805
		0.0333604	0.0686527
		0.0330364	0.0849002
		0.0362227	0.125615
		0.0430095	0.0794104
		0.0463791	0.0632624
		0.0430726	0.0383752
		0.0387958	0.0421144
		0.0371409	0.0384979
		0.0404611	0.0433026
		0.0414724	0.0440453
		0.0363688	0.0454968
		0.0449619	0.0427741
		0.045042	0.0408555
		0.042795	0.043454
		0.0357018	0.0337363
		0.0340121	0.057508
		0.0270087	0.0714143
		0.0276081	0.0572669
		0.0316394	0.0691015
		0.032432	0.0566666
		0.0389837	0.0609935
		0.0404909	0.0640884
		0.0406768	0.067962
		0.039053	0.0574496
		0.036564	0.0711838
		0.0324498	0.074432
		0.0291713	0.0807736
		0.0260349	0.0839072
		0.0250337	0.102594
		0.0317211	0.121858
		0.0357671	0.118462
		0.0419623	0.120515
		0.0404475	0.128876
		0.0350873	0.115501
		0.0400012	0.127307
		0.0302618	0.141916
		0.0269194	0.20747
		0.0244691	0.222577
		0.0252411	0.163609
		0.0264627	0.221846
		0.0397836	0.0205978
		0.0382577	0.0233207
		0.0372351	0.0315667
		0.0240596	0.0455854
		0.0164691	0.0566789
		0.016401	0.058165
		0.0213286	0.0645904
		0.0305843	0.0698494
		0.0288601	0.0710756
		0.0163277	0.0618816
		0.0116632	0.0757375
		0.011809	0.111661
		0.0167923	0.118067
		0.0277794	0.124206
		0.0273077	0.118509
		0.0404181	0.0744482
		0.03583	0.0736072
		0.0355548	0.0815857
		0.034314	0.0899833
		0.0232481	0.062635
		0.0184072	0.0605081
		0.0125728	0.0609937
		0.0210511	0.0760125
		0.0349013	0.0808909
		0.0443294	0.0796729
		0.0499255	0.0694096
		0.0483314	0.0784212
		0.0456515	0.0785222
		0.0418215	0.0865739
		0.0405266	0.0732119
		0.0472683	0.05144
		0.041653	0.0349918
		0.0379802	0.0458138
		0.031002	0.0350613
		0.0296906	0.0562483
		0.0377695	0.0996883
		0.0309707	0.0782727
		0.0326234	0.0567962
		0.0337074	0.075363
		0.032535	0.072443
		0.0411762	0.0741006
		0.0359251	0.127061
		0.0375232	0.128458
		0.0211356	0.0626611
		0.0223041	0.0383262
		0.0235416	0.0396892
		0.0277749	0.044794
		0.0300366	0.0454275
		0.0302922	0.0353741
		0.0290982	0.0395058
		0.0277632	0.0399963
		0.0308377	0.0452242
		0.0311572	0.0347256
		0.036288	0.0381823
		0.0399846	0.056951
		0.0384508	0.0637133
		0.0327181	0.0732865
		0.0263012	0.0843698
		0.0362897	0.021244
		0.037223	0.0269067
		0.0397953	0.0314609
		0.0454343	0.0317688
		0.0388333	0.0332977
		0.039616	0.0292184
		0.0386868	0.0362612
		0.0380003	0.031357
		0.0435866	0.0253731
		0.0411742	0.0377972
		0.0423079	0.0494874
		0.0396958	0.0442362
		0.0407942	0.0536798
		0.0426482	0.0479578
		0.0467795	0.045911
		0.0290051	0.030973
		0.0200388	0.0493543
		0.00817788	0.0517609
		0.0100747	0.049012
		0.0268307	0.0678792
		0.0373439	0.0862769
		0.0346937	0.032093
		0.0360007	0.0340765
		0.0281656	0.0482985
		0.0288225	0.0339675
		0.018624	0.0237786
		0.0131063	0.035246
		0.0112471	0.0326048
		0.0155197	0.0416851
		0.00698496	0.0367397
		0.00630758	0.0311574
		0.0114517	0.0325004
		0.0128243	0.035783
		0.0114239	0.0358583
		0.00416746	0.0497922
		0.0522909	0.176241
		0.0472716	0.170494
[truncated: 729 more rows]

## Sheet: Figure 2c
WC anti-ompFC anti-GroEL
OMV anti-ompFC anti-GroEL

## Sheet: Figure 2d
ΔbamD
	Phase					GFP					mCherry
15 min
49 min
59 min
63 min
75 min
76 min

## Sheet: Figure 2e
Time to lose fluorescence (min)
Loss of mCherry:	99	32	112	15	37	37	13	46	18	58	60	80	43	94	29	89	3	8	44	18	47	28	26	10	85	36	70	7	7	70
Loss of GFP	116	69	114	21	38	78	42	51	40	69	63	86	49	101	53	99	22	56	44	26	95	71	48	31	112	48	85	23	31	95

## Sheet: Figure 3a
Western blot suppressors, ompFCA
Western blot suppressors, MBP
Western blot suppressors, GroEL

[truncated: 19 more sheets: Figure 3b, Figure 3c-Growth curves, Figure 3c-Lysis curves, Figure 3d, Figure 3e, Figure 4a, Figure 4b, Figure 4c, Figure 4d, Sup Figure 1, Sup Figure 2a, Sup Figure 2b, Sup Figure 3a-Growth curves, Sup Figure 3a-Lysis curves, Sup Figure 3b, Sup Figure 3c-Growth curves, Sup Figure 3c-Lysis curves, Sup Figure 4a, Sup Figure 4b]
